# Supplementary material for: Deciphering composition and function of the root microbiome of a legume plant
Source: Microbiome. 2017 Jan 17;5:2. doi: 10.1186/s40168-016-0220-z (PMC5240445; doi:10.1186/s40168-016-0220-z)
Supplement: Additional file 2: — Sample name, experiment, barcode sequences, and sequence counts of the Trifolium root and soil samples and the simplified community and soil extract microcosm experiments. (XLSX 47 kb) [file 40168_2016_220_MOESM2_ESM.xlsx]

## Sheet: Sample Information
SampleID	Type	Site	Experiment	Fprimer	FBarcodeSeq	FPrimerSeq	FOligoSeq	Rprimer	RBarcodeSeq	RPrimerSeq	ROligioSeq	Sequencing Run	Seq Count	Notes
CC1SOIL_1	Soil	CC	CC1	F1_799F	AACACC	AACMGGATTAGATACCCKG	AACACCAACMGGATTAGATACCCKG	R1_1193R	NNNNNN	ACGTCATCCCCACCTTCC	NNNNNNACGTCATCCCCACCTTCC	1	178171
CC1SOIL_2	Soil	CC	CC1	F2_799F	AACCAG	AACMGGATTAGATACCCKG	AACCAGAACMGGATTAGATACCCKG	R1_1193R	NNNNNN	ACGTCATCCCCACCTTCC	NNNNNNACGTCATCCCCACCTTCC	1	80592
CC1SOIL_3	Soil	CC	CC1	F3_799F	AACGGA	AACMGGATTAGATACCCKG	AACGGAAACMGGATTAGATACCCKG	R1_1193R	NNNNNN	ACGTCATCCCCACCTTCC	NNNNNNACGTCATCCCCACCTTCC	1	168936
CC1ROOT_1	Root	CC	CC1	F17_799F	CCGTTA	AACMGGATTAGATACCCKG	CCGTTAAACMGGATTAGATACCCKG	R1_1193R	NNNNNN	ACGTCATCCCCACCTTCC	NNNNNNACGTCATCCCCACCTTCC	1	77331
CC1ROOT_2	Root	CC	CC1	F18_799F	CCTAAG	AACMGGATTAGATACCCKG	CCTAAGAACMGGATTAGATACCCKG	R1_1193R	NNNNNN	ACGTCATCCCCACCTTCC	NNNNNNACGTCATCCCCACCTTCC	1	86089
CC1ROOT_3	Root	CC	CC1	F19_799F	CCTTCT	AACMGGATTAGATACCCKG	CCTTCTAACMGGATTAGATACCCKG	R1_1193R	NNNNNN	ACGTCATCCCCACCTTCC	NNNNNNACGTCATCCCCACCTTCC	1	211543
CC2ROOT_1	Root	CC	CC2	F20_799F	CGAGTT	AACMGGATTAGATACCCKG	CGAGTTAACMGGATTAGATACCCKG	R1_1193R	NNNNNN	ACGTCATCCCCACCTTCC	NNNNNNACGTCATCCCCACCTTCC	1	89207
CC2ROOT_2	Root	CC	CC2	F21_799F	GAACGT	AACMGGATTAGATACCCKG	GAACGTAACMGGATTAGATACCCKG	R1_1193R	NNNNNN	ACGTCATCCCCACCTTCC	NNNNNNACGTCATCCCCACCTTCC	1	129092
CC2ROOT_3	Root	CC	CC2	F22_799F	GACTTC	AACMGGATTAGATACCCKG	GACTTCAACMGGATTAGATACCCKG	R1_1193R	NNNNNN	ACGTCATCCCCACCTTCC	NNNNNNACGTCATCCCCACCTTCC	1	438025
CC3ROOT_1	Root	CC	CC3	F23_799F	GAGTCA	AACMGGATTAGATACCCKG	GAGTCAAACMGGATTAGATACCCKG	R1_1193R	NNNNNN	ACGTCATCCCCACCTTCC	NNNNNNACGTCATCCCCACCTTCC	1	604165
CC3ROOT_2	Root	CC	CC3	F24_799F	GATGAC	AACMGGATTAGATACCCKG	GATGACAACMGGATTAGATACCCKG	R1_1193R	NNNNNN	ACGTCATCCCCACCTTCC	NNNNNNACGTCATCCCCACCTTCC	1	596108
CC3ROOT_3	Root	CC	CC3	F25_799F	GCACTA	AACMGGATTAGATACCCKG	GCACTAAACMGGATTAGATACCCKG	R1_1193R	NNNNNN	ACGTCATCCCCACCTTCC	NNNNNNACGTCATCCCCACCTTCC	1	981922
CC4ROOT_1	Root	CC	CC4	F26_799F	GCCATT	AACMGGATTAGATACCCKG	GCCATTAACMGGATTAGATACCCKG	R1_1193R	NNNNNN	ACGTCATCCCCACCTTCC	NNNNNNACGTCATCCCCACCTTCC	1	666202
CC4ROOT_2	Root	CC	CC4	F27_799F	GCTTGA	AACMGGATTAGATACCCKG	GCTTGAAACMGGATTAGATACCCKG	R1_1193R	NNNNNN	ACGTCATCCCCACCTTCC	NNNNNNACGTCATCCCCACCTTCC	1	610841
CC4ROOT_3	Root	CC	CC4	F28_799F	GGAGAA	AACMGGATTAGATACCCKG	GGAGAAAACMGGATTAGATACCCKG	R1_1193R	NNNNNN	ACGTCATCCCCACCTTCC	NNNNNNACGTCATCCCCACCTTCC	1	566669
CC5ROOT_1	Root	CC	CC5	F29_799F	GGATCT	AACMGGATTAGATACCCKG	GGATCTAACMGGATTAGATACCCKG	R1_1193R	NNNNNN	ACGTCATCCCCACCTTCC	NNNNNNACGTCATCCCCACCTTCC	1	651068
CC5ROOT_2	Root	CC	CC5	F30_799F	GTAACC	AACMGGATTAGATACCCKG	GTAACCAACMGGATTAGATACCCKG	R1_1193R	NNNNNN	ACGTCATCCCCACCTTCC	NNNNNNACGTCATCCCCACCTTCC	1	770707
CC5ROOT_3	Root	CC	CC5	F31_799F	TATGCG	AACMGGATTAGATACCCKG	TATGCGAACMGGATTAGATACCCKG	R1_1193R	NNNNNN	ACGTCATCCCCACCTTCC	NNNNNNACGTCATCCCCACCTTCC	1	326105
NS1SOIL_1	Soil	NS	NS1	F4_799F	AAGAGG	AACMGGATTAGATACCCKG	AAGAGGAACMGGATTAGATACCCKG	R1_1193R	NNNNNN	ACGTCATCCCCACCTTCC	NNNNNNACGTCATCCCCACCTTCC	1	44700
NS1SOIL_2	Soil	NS	NS1	F5_799F	AAGCCT	AACMGGATTAGATACCCKG	AAGCCTAACMGGATTAGATACCCKG	R1_1193R	NNNNNN	ACGTCATCCCCACCTTCC	NNNNNNACGTCATCCCCACCTTCC	1	107612
NS1SOIL_3	Soil	NS	NS1	F6_799F	AAGGTC	AACMGGATTAGATACCCKG	AAGGTCAACMGGATTAGATACCCKG	R1_1193R	NNNNNN	ACGTCATCCCCACCTTCC	NNNNNNACGTCATCCCCACCTTCC	1	21731
NS1ROOT_1	Root	NS	NS1	F32_799F	TCAGAG	AACMGGATTAGATACCCKG	TCAGAGAACMGGATTAGATACCCKG	R1_1193R	NNNNNN	ACGTCATCCCCACCTTCC	NNNNNNACGTCATCCCCACCTTCC	1	130783
NS1ROOT_2	Root	NS	NS1	F33_799F	TCCTTG	AACMGGATTAGATACCCKG	TCCTTGAACMGGATTAGATACCCKG	R1_1193R	NNNNNN	ACGTCATCCCCACCTTCC	NNNNNNACGTCATCCCCACCTTCC	1	184060
NS1ROOT_3	Root	NS	NS1	F34_799F	TCGACT	AACMGGATTAGATACCCKG	TCGACTAACMGGATTAGATACCCKG	R1_1193R	NNNNNN	ACGTCATCCCCACCTTCC	NNNNNNACGTCATCCCCACCTTCC	1	142770
NS2SOIL_1	Soil	NS	NS2	F7_799F	AATCGC	AACMGGATTAGATACCCKG	AATCGCAACMGGATTAGATACCCKG	R1_1193R	NNNNNN	ACGTCATCCCCACCTTCC	NNNNNNACGTCATCCCCACCTTCC	1	211233
NS2SOIL_2	Soil	NS	NS2	F8_799F	ACAACG	AACMGGATTAGATACCCKG	ACAACGAACMGGATTAGATACCCKG	R1_1193R	NNNNNN	ACGTCATCCCCACCTTCC	NNNNNNACGTCATCCCCACCTTCC	1	100213
NS2SOIL_3	Soil	NS	NS2	F9_799F	ACCGAT	AACMGGATTAGATACCCKG	ACCGATAACMGGATTAGATACCCKG	R1_1193R	NNNNNN	ACGTCATCCCCACCTTCC	NNNNNNACGTCATCCCCACCTTCC	1	130395
NS2ROOT_1	Root	NS	NS2	F35_799F	TCTAGC	AACMGGATTAGATACCCKG	TCTAGCAACMGGATTAGATACCCKG	R1_1193R	NNNNNN	ACGTCATCCCCACCTTCC	NNNNNNACGTCATCCCCACCTTCC	1	176613
NS2ROOT_2	Root	NS	NS2	F36_799F	TGACCA	AACMGGATTAGATACCCKG	TGACCAAACMGGATTAGATACCCKG	R1_1193R	NNNNNN	ACGTCATCCCCACCTTCC	NNNNNNACGTCATCCCCACCTTCC	1	172160
NS2ROOT_3	Root	NS	NS2	F37_799F	TGGAAG	AACMGGATTAGATACCCKG	TGGAAGAACMGGATTAGATACCCKG	R1_1193R	NNNNNN	ACGTCATCCCCACCTTCC	NNNNNNACGTCATCCCCACCTTCC	1	154845
NS3SOIL_1	Soil	NS	NS3	F10_799F	ACCTCA	AACMGGATTAGATACCCKG	ACCTCAAACMGGATTAGATACCCKG	R1_1193R	NNNNNN	ACGTCATCCCCACCTTCC	NNNNNNACGTCATCCCCACCTTCC	1	147932
NS3SOIL_2	Soil	NS	NS3	F11_799F	CAACTC	AACMGGATTAGATACCCKG	CAACTCAACMGGATTAGATACCCKG	R1_1193R	NNNNNN	ACGTCATCCCCACCTTCC	NNNNNNACGTCATCCCCACCTTCC	1	78910
NS3SOIL_3	Soil	NS	NS3	F12_799F	CAAGCA	AACMGGATTAGATACCCKG	CAAGCAAACMGGATTAGATACCCKG	R1_1193R	NNNNNN	ACGTCATCCCCACCTTCC	NNNNNNACGTCATCCCCACCTTCC	1	130378
NS3ROOT_1	Root	NS	NS3	F38_799F	TGGTGA	AACMGGATTAGATACCCKG	TGGTGAAACMGGATTAGATACCCKG	R1_1193R	NNNNNN	ACGTCATCCCCACCTTCC	NNNNNNACGTCATCCCCACCTTCC	1	153072
NS3ROOT_2	Root	NS	NS3	F39_799F	TGTGTC	AACMGGATTAGATACCCKG	TGTGTCAACMGGATTAGATACCCKG	R1_1193R	NNNNNN	ACGTCATCCCCACCTTCC	NNNNNNACGTCATCCCCACCTTCC	1	56915
NS3ROOT_3	Root	NS	NS3	F40_799F	TTCCGT	AACMGGATTAGATACCCKG	TTCCGTAACMGGATTAGATACCCKG	R1_1193R	NNNNNN	ACGTCATCCCCACCTTCC	NNNNNNACGTCATCCCCACCTTCC	1	68369
EXPSOIL_1	Soil	Exp	ExpSoil	F14_799F	CACAGT	AACMGGATTAGATACCCKG	CACAGTAACMGGATTAGATACCCKG	R1_1193R	NNNNNN	ACGTCATCCCCACCTTCC	NNNNNNACGTCATCCCCACCTTCC	1	148035
EXPSOIL_2	Soil	Exp	ExpSoil	F15_799F	CAGGAT	AACMGGATTAGATACCCKG	CAGGATAACMGGATTAGATACCCKG	R1_1193R	NNNNNN	ACGTCATCCCCACCTTCC	NNNNNNACGTCATCCCCACCTTCC	1	180842
EXPSOIL_3	Soil	Exp	ExpSoil	F16_799F	CCATAC	AACMGGATTAGATACCCKG	CCATACAACMGGATTAGATACCCKG	R1_1193R	NNNNNN	ACGTCATCCCCACCTTCC	NNNNNNACGTCATCCCCACCTTCC	1	149584
SE1INO_1	Inoculum	Microcosm	Independent_1	F11_799F	CAACTC	AACMGGATTAGATACCCKG	CAACTCAACMGGATTAGATACCCKG	R9_1193R	TGCTTGCT	ACGTCATCCCCACCTTCC	TGCTTGCTACGTCATCCCCACCTTCC	2	8431
SE1INO_2	Inoculum	Microcosm	Independent_2	F28_799F	GGAGAA	AACMGGATTAGATACCCKG	GGAGAAAACMGGATTAGATACCCKG	R9_1193R	TGCTTGCT	ACGTCATCCCCACCTTCC	TGCTTGCTACGTCATCCCCACCTTCC	2	20466
SE1INO_3	Inoculum	Microcosm	Independent_3	F14_799F	CACAGT	AACMGGATTAGATACCCKG	CACAGTAACMGGATTAGATACCCKG	R9_1193R	TGCTTGCT	ACGTCATCCCCACCTTCC	TGCTTGCTACGTCATCCCCACCTTCC	2	8865
SE1INO_4	Inoculum	Microcosm	Independent_4	F15_799F	CAGGAT	AACMGGATTAGATACCCKG	CAGGATAACMGGATTAGATACCCKG	R9_1193R	TGCTTGCT	ACGTCATCCCCACCTTCC	TGCTTGCTACGTCATCCCCACCTTCC	2	9385
SE2ROOT_1	Root	Microcosm	Soil_Ex2	F25_799F	GCACTA	AACMGGATTAGATACCCKG	GCACTAAACMGGATTAGATACCCKG	R9_1193R	TGCTTGCT	ACGTCATCCCCACCTTCC	TGCTTGCTACGTCATCCCCACCTTCC	2	6329
SE2ROOT_2	Root	Microcosm	Soil_Ex2	F20_799F	CGAGTT	AACMGGATTAGATACCCKG	CGAGTTAACMGGATTAGATACCCKG	R9_1193R	TGCTTGCT	ACGTCATCCCCACCTTCC	TGCTTGCTACGTCATCCCCACCTTCC	2	8062
SE2ROOT_3	Root	Microcosm	Soil_Ex2	F19_799F	CCTTCT	AACMGGATTAGATACCCKG	CCTTCTAACMGGATTAGATACCCKG	R9_1193R	TGCTTGCT	ACGTCATCCCCACCTTCC	TGCTTGCTACGTCATCCCCACCTTCC	2	10961
SE2ROOT_4	Root	Microcosm	Soil_Ex2	F5_799F	AAGCCT	AACMGGATTAGATACCCKG	AAGCCTAACMGGATTAGATACCCKG	R9_1193R	TGCTTGCT	ACGTCATCCCCACCTTCC	TGCTTGCTACGTCATCCCCACCTTCC	2	12059
SE2ROOT_5	Root	Microcosm	Soil_Ex2	F6_799F	AAGGTC	AACMGGATTAGATACCCKG	AAGGTCAACMGGATTAGATACCCKG	R9_1193R	TGCTTGCT	ACGTCATCCCCACCTTCC	TGCTTGCTACGTCATCCCCACCTTCC	2	10740
SE2ROOT_6	Root	Microcosm	Soil_Ex2	F7_799F	AATCGC	AACMGGATTAGATACCCKG	AATCGCAACMGGATTAGATACCCKG	R9_1193R	TGCTTGCT	ACGTCATCCCCACCTTCC	TGCTTGCTACGTCATCCCCACCTTCC	2	12821
SE2ROOT_7	Root	Microcosm	Soil_Ex2	F1_799F	AACACC	AACMGGATTAGATACCCKG	AACACCAACMGGATTAGATACCCKG	R9_1193R	TGCTTGCT	ACGTCATCCCCACCTTCC	TGCTTGCTACGTCATCCCCACCTTCC	2	13535
SE2ROOT_8	Root	Microcosm	Soil_Ex2	F27_799F	GCTTGA	AACMGGATTAGATACCCKG	GCTTGAAACMGGATTAGATACCCKG	R9_1193R	TGCTTGCT	ACGTCATCCCCACCTTCC	TGCTTGCTACGTCATCCCCACCTTCC	2	11892
SE2SUB_1	Substrate	Microcosm	Soil_Ex2	F10_799F	ACCTCA	AACMGGATTAGATACCCKG	ACCTCAAACMGGATTAGATACCCKG	R9_1193R	TGCTTGCT	ACGTCATCCCCACCTTCC	TGCTTGCTACGTCATCCCCACCTTCC	2	3317
SE2SUB_2	Substrate	Microcosm	Soil_Ex2	F3_799F	AACGGA	AACMGGATTAGATACCCKG	AACGGAAACMGGATTAGATACCCKG	R9_1193R	TGCTTGCT	ACGTCATCCCCACCTTCC	TGCTTGCTACGTCATCCCCACCTTCC	2	13549
SE2SUB_3	Substrate	Microcosm	Soil_Ex2	F9_799F	ACCGAT	AACMGGATTAGATACCCKG	ACCGATAACMGGATTAGATACCCKG	R9_1193R	TGCTTGCT	ACGTCATCCCCACCTTCC	TGCTTGCTACGTCATCCCCACCTTCC	2	5187
SE2SUB_4	Substrate	Microcosm	Soil_Ex2	F26_799F	GCCATT	AACMGGATTAGATACCCKG	GCCATTAACMGGATTAGATACCCKG	R9_1193R	TGCTTGCT	ACGTCATCCCCACCTTCC	TGCTTGCTACGTCATCCCCACCTTCC	2	1251	Removed from analysis due to low sequence count
M4B1ROOT_1	Root	Microcosm	Magenta_1	F21_799F	GAACGT	AACMGGATTAGATACCCKG	GAACGTAACMGGATTAGATACCCKG	R8_1193R	GCAATGAG	ACGTCATCCCCACCTTCC	GCAATGAGACGTCATCCCCACCTTCC	2	28665
M4B1ROOT_2	Root	Microcosm	Magenta_1	F22_799F	GACTTC	AACMGGATTAGATACCCKG	GACTTCAACMGGATTAGATACCCKG	R8_1193R	GCAATGAG	ACGTCATCCCCACCTTCC	GCAATGAGACGTCATCCCCACCTTCC	2	29548
M4B1ROOT_3	Root	Microcosm	Magenta_1	F23_799F	GAGTCA	AACMGGATTAGATACCCKG	GAGTCAAACMGGATTAGATACCCKG	R8_1193R	GCAATGAG	ACGTCATCCCCACCTTCC	GCAATGAGACGTCATCCCCACCTTCC	2	22410
M4B1ROOT_4	Root	Microcosm	Magenta_1	F24_799F	GATGAC	AACMGGATTAGATACCCKG	GATGACAACMGGATTAGATACCCKG	R8_1193R	GCAATGAG	ACGTCATCCCCACCTTCC	GCAATGAGACGTCATCCCCACCTTCC	2	20854
M4B2ROOT_1	Root	Microcosm	Magenta_2	F13_799F	CAATGG	AACMGGATTAGATACCCKG	CAATGGAACMGGATTAGATACCCKG	R9_1193R	TGCTTGCT	ACGTCATCCCCACCTTCC	TGCTTGCTACGTCATCCCCACCTTCC	2	8051
M4B2ROOT_2	Root	Microcosm	Magenta_2	F29_799F	GGATCT	AACMGGATTAGATACCCKG	GGATCTAACMGGATTAGATACCCKG	R9_1193R	TGCTTGCT	ACGTCATCCCCACCTTCC	TGCTTGCTACGTCATCCCCACCTTCC	2	11800
M4B2ROOT_3	Root	Microcosm	Magenta_2	F17_799F	CCGTTA	AACMGGATTAGATACCCKG	CCGTTAAACMGGATTAGATACCCKG	R9_1193R	TGCTTGCT	ACGTCATCCCCACCTTCC	TGCTTGCTACGTCATCCCCACCTTCC	2	794	Removed from analysis due to low sequence count
M4B2ROOT_4	Root	Microcosm	Magenta_2	F16_799F	CCATAC	AACMGGATTAGATACCCKG	CCATACAACMGGATTAGATACCCKG	R9_1193R	TGCTTGCT	ACGTCATCCCCACCTTCC	TGCTTGCTACGTCATCCCCACCTTCC	2	8611
M4B3ROOT_1	Root	Microcosm	Magenta_3	F2_799F	AACCAG	AACMGGATTAGATACCCKG	AACCAGAACMGGATTAGATACCCKG	R9_1193R	TGCTTGCT	ACGTCATCCCCACCTTCC	TGCTTGCTACGTCATCCCCACCTTCC	2	13294
M4B3ROOT_2	Root	Microcosm	Magenta_3	F23_799F	GAGTCA	AACMGGATTAGATACCCKG	GAGTCAAACMGGATTAGATACCCKG	R9_1193R	TGCTTGCT	ACGTCATCCCCACCTTCC	TGCTTGCTACGTCATCCCCACCTTCC	2	10821
M4B3ROOT_3	Root	Microcosm	Magenta_3	F18_799F	CCTAAG	AACMGGATTAGATACCCKG	CCTAAGAACMGGATTAGATACCCKG	R9_1193R	TGCTTGCT	ACGTCATCCCCACCTTCC	TGCTTGCTACGTCATCCCCACCTTCC	2	9454
M4B3ROOT_4	Root	Microcosm	Magenta_3	F4_799F	AAGAGG	AACMGGATTAGATACCCKG	AAGAGGAACMGGATTAGATACCCKG	R9_1193R	TGCTTGCT	ACGTCATCCCCACCTTCC	TGCTTGCTACGTCATCCCCACCTTCC	2	10749
M4B3INO_1	Inoculum	Microcosm	Independent_1	F22_799F	GACTTC	AACMGGATTAGATACCCKG	GACTTCAACMGGATTAGATACCCKG	R9_1193R	TGCTTGCT	ACGTCATCCCCACCTTCC	TGCTTGCTACGTCATCCCCACCTTCC	2	15815
P4B1INO_1	Inoculum	Microcosm	Independent_2	F1_799F	AACACC	AACMGGATTAGATACCCKG	AACACCAACMGGATTAGATACCCKG	R8_1193R	GCAATGAG	ACGTCATCCCCACCTTCC	GCAATGAGACGTCATCCCCACCTTCC	2	23452
P4B2INO_1	Inoculum	Microcosm	Independent_3	F16_799F	CCATAC	AACMGGATTAGATACCCKG	CCATACAACMGGATTAGATACCCKG	R8_1193R	GCAATGAG	ACGTCATCCCCACCTTCC	GCAATGAGACGTCATCCCCACCTTCC	2	16221
